# Supplementary material for: Manganese-Induced Neurotoxicity through Impairment of Cross-Talk Pathways in Human Neuroblastoma Cell Line SH-SY5Y Differentiated with Retinoic Acid
Source: Toxics. 2021 Dec 9;9(12):348. doi: 10.3390/toxics9120348 (PMC8704659; doi:10.3390/toxics9120348)
Supplement: Supplementary file 1 [file toxics-09-00348-s001.zip]

Archive with 1 entries (1 files):
- toxics-1429145-supplementary.pdf
